# Supplementary material for: Species conservation profile of the stenoendemic cave spider Pimoa delphinica (Araneae, Pimoidae) from the Varaita valley (NW-Italy)
Source: Biodivers Data J. 2017 Jan 19;(5):e11509. doi: 10.3897/BDJ.5.e11509 (PMC5345104; doi:10.3897/BDJ.5.e11509)
Supplement: Supplementary material 1 — Extent of Occurrence of Pimoa delphinica [file bdj-05-e11509-s001.kml]

<?xml version="1.0" encoding="UTF-8"?>
<kml xmlns="http://earth.google.com/kml/2.2">
<Document>
<name></name>
<description><![CDATA[]]></description>

<Style id="1">
<LineStyle>
<width>1</width>
<color>ff000000</color>
</LineStyle>
<PolyStyle>
<fill>0</fill>
</PolyStyle>
</Style>

<Placemark>
<name>R Polygon</name>
<description><![CDATA[]]></description>
<styleUrl>#1</styleUrl>
<visibility>1</visibility>
<MultiGeometry>
<Polygon>
<outerBoundaryIs>
<LinearRing>
<coordinates>
7.0727,44.581
6.9586,44.5787
6.9575,44.5804
7.2239,44.6104
7.2038,44.5902
7.0727,44.581
</coordinates>
</LinearRing>
</outerBoundaryIs>
</Polygon>
</MultiGeometry>
</Placemark>
</Document>
</kml>
